# Supplementary material for: Three new subfamilies of skipper butterflies (Lepidoptera, Hesperiidae)
Source: Zookeys. 2019 Jul 8;861:91–105. doi: 10.3897/zookeys.861.34686 (PMC6629708; doi:10.3897/zookeys.861.34686)
Supplement: XML Treatment for Katreinae [file zookeys.861.34686-treatment1.xml]

<!DOCTYPE tp:taxon-treatment
  PUBLIC "-//TaxonX//DTD Taxonomic Treatment Publishing DTD v0 20100105//EN" "tax-treatment-NSO.dtd">
<tp:taxon-treatment xmlns:tp="http://www.plazi.org/taxpub"><tp:treatment-meta><kwd-group><label>Taxon classification</label><kwd><named-content xmlns:xlink="http://www.w3.org/1999/xlink" content-type="kingdom">Animalia</named-content></kwd><kwd><named-content xmlns:xlink="http://www.w3.org/1999/xlink" content-type="order">Lepidoptera</named-content></kwd><kwd><named-content xmlns:xlink="http://www.w3.org/1999/xlink" content-type="family">Hesperiidae</named-content></kwd></kwd-group><mixed-citation publication-type="journal"><person-group><name><surname>Zhang</surname><given-names>Jing</given-names></name><name><surname>Cong</surname><given-names>Qian</given-names></name><name><surname>Shen</surname><given-names>Jinhui</given-names></name><name><surname>Brockmann</surname><given-names>Ernst</given-names></name><name><surname>Grishin</surname><given-names>Nick V.</given-names></name></person-group><article-title>Three new subfamilies of skipper butterflies (<tp:taxon-name><tp:taxon-name-part taxon-name-part-type="order">Lepidoptera</tp:taxon-name-part></tp:taxon-name>, <tp:taxon-name><tp:taxon-name-part taxon-name-part-type="family">Hesperiidae</tp:taxon-name-part></tp:taxon-name>)</article-title><source>Zookeys</source><day>08</day><month>7</month><year>2019</year><volume>861</volume><fpage>91</fpage><lpage>105</lpage><pub-id pub-id-type="doi">10.3897/zookeys.861.34686</pub-id></mixed-citation></tp:treatment-meta><tp:nomenclature><tp:taxon-name>
              <tp:taxon-name-part taxon-name-part-type="subfamily">Katreinae</tp:taxon-name-part>
              <object-id xmlns:xlink="http://www.w3.org/1999/xlink" content-type="zoobank" xlink:type="simple">http://zoobank.org/EFD73E63-A0FE-4AB3-B6F2-318977EF7F83</object-id>
            </tp:taxon-name><tp:taxon-authority>Grishin</tp:taxon-authority><tp:taxon-status xmlns:xlink="http://www.w3.org/1999/xlink" xlink:type="simple">subfam. n.</tp:taxon-status></tp:nomenclature><tp:treatment-sec sec-type="type genus" id="SECID0E1GAE"><title>Type genus.</title><p><italic><tp:taxon-name><tp:taxon-name-part taxon-name-part-type="genus" reg="Katreus">Katreus</tp:taxon-name-part></tp:taxon-name></italic> Watson, 1893.</p><!--PageBreak --></tp:treatment-sec><tp:treatment-sec sec-type="diagnosis" id="SECID0EIHAE"><title>Diagnosis.</title><p>In appearance, most similar to <italic><tp:taxon-name><tp:taxon-name-part taxon-name-part-type="genus" reg="Celaenorrhinus">Celaenorrhinus</tp:taxon-name-part></tp:taxon-name></italic> Hübner, [1819] and its relatives (<xref ref-type="bibr" rid="B8">Evans 1937</xref>), and was placed in <tp:taxon-name><tp:taxon-name-part taxon-name-part-type="tribe">Celaenorrhinini</tp:taxon-name-part></tp:taxon-name> Swinhoe, 1912 by <xref ref-type="bibr" rid="B26">Warren et al. (2008</xref>, <xref ref-type="bibr" rid="B27">2009</xref>) but differs by longer apiculus of antennae and hindwing produced at vein 1A+2A. Morphologically, distinguished from all <tp:taxon-name><tp:taxon-name-part taxon-name-part-type="family">Hesperiidae</tp:taxon-name-part></tp:taxon-name> by the <!--PageBreak -->combination of the following characters. Abdomen short, shorter than inner margin of hindwing. Antennal club arcuate, bent in the middle, apiculus long, pointed. Second segment of palpi protrudes partly forward and partly upward (at an angle between the axis of the body and the axis perpendicular to it, =sub-erect). Males with hair pencil on hind tibiae, without stigmas or brands on wings. Forewing discal cell long, about 2/3 of the costa; vein M<sub>2</sub> originates about midway between or closer to M<sub>1</sub> than to M<sub>3</sub> and vein CuA<sub>2</sub> originates closer to the base of wing than to the end of discal cell. Hindwing produced at vein 1A+2A, vein 3A much shorter than vein CuA<sub>2</sub>. Male genitalia with a well-developed gnathos, which is not smaller than uncus, uncus bulging dorsad in lateral view, with small or tiny arms distant from each other, tegumen robust, extends caudad for the length of uncus, harpe longer than sacculus. See <xref ref-type="bibr" rid="B17">Larsen (2005</xref>: 469-471) for illustrations of all representative species in this subfamily. In DNA, a combination of the following base pairs in the nuclear genome is diagnostic: aly528.10.2:G940C, aly925.27.5:A3610T, aly84.77.5:T1651G, aly595.14.2:G184C, aly2284.22.2:G967C, and in COI barcode region: C235T, A335T, C347T, and T349A.</p></tp:treatment-sec><tp:treatment-sec sec-type="Genera included" id="SECID0E2IAE"><title>Genera included.</title><p><italic><tp:taxon-name><tp:taxon-name-part taxon-name-part-type="genus" reg="Katreus">Katreus</tp:taxon-name-part></tp:taxon-name></italic> with its invalid synonym <italic><tp:taxon-name><tp:taxon-name-part taxon-name-part-type="genus" reg="Choristoneura">Choristoneura</tp:taxon-name-part></tp:taxon-name></italic> Mabille, 1889 (junior homonym of <italic><tp:taxon-name><tp:taxon-name-part taxon-name-part-type="genus" reg="Choristoneura">Choristoneura</tp:taxon-name-part></tp:taxon-name></italic> Lederer 1859 in <tp:taxon-name><tp:taxon-name-part taxon-name-part-type="order">Lepidoptera</tp:taxon-name-part></tp:taxon-name>: <tp:taxon-name><tp:taxon-name-part taxon-name-part-type="family">Tortricidae</tp:taxon-name-part></tp:taxon-name>) and subjective synonyms <italic><tp:taxon-name><tp:taxon-name-part taxon-name-part-type="genus" reg="Loxolexis">Loxolexis</tp:taxon-name-part></tp:taxon-name></italic> Karsch, 1895 and <italic><tp:taxon-name><tp:taxon-name-part taxon-name-part-type="genus" reg="Daratus">Daratus</tp:taxon-name-part></tp:taxon-name></italic> Lindsey, 1925 (replacement name for <italic><tp:taxon-name><tp:taxon-name-part taxon-name-part-type="genus" reg="Choristoneura">Choristoneura</tp:taxon-name-part></tp:taxon-name></italic>) (Fig. <xref ref-type="fig" rid="F1">1e</xref>); and <italic><tp:taxon-name><tp:taxon-name-part taxon-name-part-type="genus" reg="Ortholexis">Ortholexis</tp:taxon-name-part></tp:taxon-name></italic> Karsch, 1895 with its subjective synonym <italic><tp:taxon-name><tp:taxon-name-part taxon-name-part-type="genus" reg="Acallopistes">Acallopistes</tp:taxon-name-part></tp:taxon-name></italic> Holland, 1896 (Fig. <xref ref-type="fig" rid="F1">1a-d</xref>).</p></tp:treatment-sec><tp:treatment-sec sec-type="comments" id="SECID0ELLAE"><title>Comments.</title><p>Taxonomy of these skippers has been confusing until it was resolved by <xref ref-type="bibr" rid="B3">Cock and Congdon (2011)</xref>. For the most part, they were all placed in the genus <italic><tp:taxon-name><tp:taxon-name-part taxon-name-part-type="genus" reg="Katreus">Katreus</tp:taxon-name-part></tp:taxon-name></italic>, until Larsen emphasized the differences in genitalia of those species placed in <italic><tp:taxon-name><tp:taxon-name-part taxon-name-part-type="genus" reg="Ortholexis">Ortholexis</tp:taxon-name-part></tp:taxon-name></italic> from true <italic><tp:taxon-name><tp:taxon-name-part taxon-name-part-type="genus" reg="Katreus">Katreus</tp:taxon-name-part></tp:taxon-name></italic> (<xref ref-type="bibr" rid="B17">Larsen 2005</xref>). Indeed, the two genera are quite distinct in our genomic analysis. A recent study based on several genes placed this group (only <italic><tp:taxon-name><tp:taxon-name-part taxon-name-part-type="genus" reg="Ortholexis">Ortholexis</tp:taxon-name-part><tp:taxon-name-part taxon-name-part-type="species" reg="holocausta">holocausta</tp:taxon-name-part></tp:taxon-name></italic> (Mabille, 1891) was included in that study) as a sister of <tp:taxon-name><tp:taxon-name-part taxon-name-part-type="tribe">Pyrrhopygini</tp:taxon-name-part></tp:taxon-name> Mabille, 1877 (<xref ref-type="bibr" rid="B21">Sahoo et al. 2017</xref>), probably due to an insufficient number of genes included. In their study, <italic><tp:taxon-name><tp:taxon-name-part taxon-name-part-type="genus" reg="Euschemon">Euschemon</tp:taxon-name-part></tp:taxon-name></italic> Doubleday, 1846 grouped with <tp:taxon-name><tp:taxon-name-part taxon-name-part-type="subfamily">Eudaminae</tp:taxon-name-part></tp:taxon-name> instead of being sister to all other <tp:taxon-name><tp:taxon-name-part taxon-name-part-type="family">Hesperiidae</tp:taxon-name-part></tp:taxon-name> with exclusion of <tp:taxon-name><tp:taxon-name-part taxon-name-part-type="subfamily">Coeliadinae</tp:taxon-name-part></tp:taxon-name> Evans, 1937 (<xref ref-type="bibr" rid="B27">Warren et al. 2009</xref>; <xref ref-type="bibr" rid="B29">Zhang et al. 2017</xref>; <xref ref-type="bibr" rid="B25">Toussaint et al. 2018</xref>); such problems are expected from smaller datasets. We find (Fig. <xref ref-type="fig" rid="F2">2</xref>) that the <tp:taxon-name><tp:taxon-name-part taxon-name-part-type="subfamily">Katreinae</tp:taxon-name-part></tp:taxon-name> subfam. n. is an ancient and unique Afrotropical lineage that diverged from other <tp:taxon-name><tp:taxon-name-part taxon-name-part-type="family">Hesperiidae</tp:taxon-name-part></tp:taxon-name> at the time when the family was diversifying into subfamilies.</p></tp:treatment-sec><tp:treatment-sec><!--Section generated to contain objects referenced in tp:taxon-treatment.--><fig id="F1" position="float" orientation="portrait"><label>Figure 1.</label><caption><p>Sequenced specimens from the new <tp:taxon-name><tp:taxon-name-part taxon-name-part-type="family">Hesperiidae</tp:taxon-name-part></tp:taxon-name> subfamilies. DNA sample numbers are given for each specimen, additional data are in the Suppl. material <xref ref-type="supplementary-material" rid="S1">1</xref>: Table S1 <bold>a</bold><italic><tp:taxon-name><tp:taxon-name-part taxon-name-part-type="genus" reg="Ortholexis">Ortholexis</tp:taxon-name-part><tp:taxon-name-part taxon-name-part-type="species" reg="holocausta">holocausta</tp:taxon-name-part></tp:taxon-name></italic> syntype, NVG-18053C02 <bold>b</bold><italic><tp:taxon-name><tp:taxon-name-part taxon-name-part-type="genus" reg="Ortholexis">Ortholexis</tp:taxon-name-part><tp:taxon-name-part taxon-name-part-type="species" reg="hollandi">hollandi</tp:taxon-name-part></tp:taxon-name></italic>, NVG-18082A08 <bold>c</bold><italic><tp:taxon-name><tp:taxon-name-part taxon-name-part-type="genus" reg="Ortholexis">Ortholexis</tp:taxon-name-part><tp:taxon-name-part taxon-name-part-type="species" reg="melichroptera">melichroptera</tp:taxon-name-part></tp:taxon-name></italic>, holotype of <italic><tp:taxon-name><tp:taxon-name-part taxon-name-part-type="genus" reg="Acallopistes">Acallopistes</tp:taxon-name-part><tp:taxon-name-part taxon-name-part-type="species" reg="dimidia">dimidia</tp:taxon-name-part></tp:taxon-name></italic> Holland, 1896; NVG-18053C05 <bold>d</bold><italic><tp:taxon-name><tp:taxon-name-part taxon-name-part-type="genus" reg="Ortholexis">Ortholexis</tp:taxon-name-part><tp:taxon-name-part taxon-name-part-type="species" reg="melichroptera">melichroptera</tp:taxon-name-part></tp:taxon-name></italic>, holotype, NVG-18053A06 <bold>e</bold><italic><tp:taxon-name><tp:taxon-name-part taxon-name-part-type="genus" reg="Katreus">Katreus</tp:taxon-name-part><tp:taxon-name-part taxon-name-part-type="species" reg="johnstonii">johnstonii</tp:taxon-name-part></tp:taxon-name></italic>, NVG-18053B05 <bold>f</bold><italic><tp:taxon-name><tp:taxon-name-part taxon-name-part-type="genus" reg="Chamunda">Chamunda</tp:taxon-name-part><tp:taxon-name-part taxon-name-part-type="species" reg="chamunda">chamunda</tp:taxon-name-part></tp:taxon-name></italic>, NVG-18086E02 <bold>g</bold><italic><tp:taxon-name><tp:taxon-name-part taxon-name-part-type="genus" reg="Barca">Barca</tp:taxon-name-part><tp:taxon-name-part taxon-name-part-type="species" reg="bicolor">bicolor</tp:taxon-name-part></tp:taxon-name></italic>, NVG-17069C10 <bold>h</bold><italic><tp:taxon-name><tp:taxon-name-part taxon-name-part-type="genus" reg="Apostictopterus">Apostictopterus</tp:taxon-name-part><tp:taxon-name-part taxon-name-part-type="species" reg="fuliginosus">fuliginosus</tp:taxon-name-part></tp:taxon-name></italic>, NVG-17069C12.</p></caption><graphic xmlns:xlink="http://www.w3.org/1999/xlink" xlink:href="zookeys-861-091-g001.jpg" position="float" orientation="portrait" xlink:type="simple" id="oo_315261.jpg"/></fig><supplementary-material xmlns:xlink="http://www.w3.org/1999/xlink" id="S1" position="float" orientation="portrait" xlink:type="simple"><label>Supplementary material 1</label><p>Table S1. Specimen data and DNA sequences</p><p>Data type: table, text and DNA sequences</p><p>Explanation note: Table S1 with data for 160 sequenced specimens and diagnostic nucleotide characters of the new subfamilies mapped to the reference genome of <italic><tp:taxon-name><tp:taxon-name-part taxon-name-part-type="genus" reg="Cecropterus">Cecropterus</tp:taxon-name-part><tp:taxon-name-part taxon-name-part-type="species" reg="lyciades">lyciades</tp:taxon-name-part></tp:taxon-name></italic>.</p><media xlink:href="zookeys-861-091-s001.pdf" mimetype="application" mime-subtype="pdf" position="float" orientation="portrait" xlink:type="simple" id="oo_315263.pdf"/><permissions><license xlink:type="simple"><license-p>This dataset is made available under the Open Database License (http://opendatacommons.org/licenses/odbl/1.0/). The Open Database License (ODbL) is a license agreement intended to allow users to freely share, modify, and use this Dataset while maintaining this same freedom for others, provided that the original source and author(s) are credited.</license-p></license></permissions><attrib specific-use="authors">Jing Zhang, Qian Cong, Jinhui Shen, Ernst Brockmann, Nick V. Grishin</attrib></supplementary-material><fig id="F2" position="float" orientation="portrait"><label>Figure 2.</label><caption><p>Phylogenetic trees. The trees are constructed from protein-coding regions of <bold>a</bold> nuclear genome <bold>b</bold> Z-chromosome, and <bold>c</bold> mitochondrial genome. The trees are rooted with <italic><tp:taxon-name><tp:taxon-name-part taxon-name-part-type="genus" reg="Pterourus">Pterourus</tp:taxon-name-part><tp:taxon-name-part taxon-name-part-type="species" reg="glaucus">glaucus</tp:taxon-name-part></tp:taxon-name></italic> (NVG-1670). Specimen names are not shown in the Z-chromosome tree and can be deduced from the nuclear tree by corresponding dotted lines. Details about specimens are in Suppl. material <xref ref-type="supplementary-material" rid="S1">1</xref>: Table S1. Sections of the tree corresponding to different subfamilies are highlighted in different colors. Names of new subfamilies and specimens in them are highlighted yellow. Names of other subfamilies are shown by their clades in the nuclear tree.</p></caption><graphic xmlns:xlink="http://www.w3.org/1999/xlink" xlink:href="zookeys-861-091-g002.jpg" position="float" orientation="portrait" xlink:type="simple" id="oo_315262.jpg"/></fig></tp:treatment-sec><ref-list><ref id="B8"><mixed-citation xmlns:xlink="http://www.w3.org/1999/xlink" xlink:type="simple"><person-group><name name-style="western"><surname>Evans</surname><given-names>WH</given-names></name></person-group> (<year>1937</year>) <source>A Catalogue of the African <tp:taxon-name><tp:taxon-name-part taxon-name-part-type="family">Hesperiidae</tp:taxon-name-part></tp:taxon-name> indicating the classification and nomenclature adopted in the British Museum.</source><publisher-name>British Museum (Natural History)</publisher-name>, <publisher-loc>London</publisher-loc>, <size units="page">212 pp</size>. [30 pls]</mixed-citation></ref><ref id="B26"><mixed-citation xmlns:xlink="http://www.w3.org/1999/xlink" xlink:type="simple"><person-group><name name-style="western"><surname>Warren</surname><given-names>AD</given-names></name><name name-style="western"><surname>Ogawa</surname><given-names>JR</given-names></name><name name-style="western"><surname>Brower</surname><given-names>AVZ</given-names></name></person-group> (<year>2008</year>) <article-title>Phylogenetic relationships of subfamilies and circumscription of tribes in the family <tp:taxon-name><tp:taxon-name-part taxon-name-part-type="family">Hesperiidae</tp:taxon-name-part></tp:taxon-name> (<tp:taxon-name><tp:taxon-name-part taxon-name-part-type="order">Lepidoptera</tp:taxon-name-part></tp:taxon-name>: <tp:taxon-name><tp:taxon-name-part taxon-name-part-type="superfamily">Hesperioidea</tp:taxon-name-part></tp:taxon-name>).</article-title><source>Cladistics</source><volume>24</volume>: <fpage>642</fpage>–<lpage>676</lpage>. <ext-link xlink:type="simple" ext-link-type="doi" xlink:href="10.1111/j.1096-0031.2008.00218.x">https://doi.org/10.1111/j.1096-0031.2008.00218.x</ext-link></mixed-citation></ref><ref id="B27"><mixed-citation xmlns:xlink="http://www.w3.org/1999/xlink" xlink:type="simple"><person-group><name name-style="western"><surname>Warren</surname><given-names>AD</given-names></name><name name-style="western"><surname>Ogawa</surname><given-names>JR</given-names></name><name name-style="western"><surname>Brower</surname><given-names>AVZ</given-names></name></person-group> (<year>2009</year>) <article-title>Revised classification of the family <tp:taxon-name><tp:taxon-name-part taxon-name-part-type="family">Hesperiidae</tp:taxon-name-part></tp:taxon-name> (<tp:taxon-name><tp:taxon-name-part taxon-name-part-type="order">Lepidoptera</tp:taxon-name-part></tp:taxon-name>: <tp:taxon-name><tp:taxon-name-part taxon-name-part-type="superfamily">Hesperioidea</tp:taxon-name-part></tp:taxon-name>) based on combined molecular and morphological data.</article-title><source>Systematic Entomology</source><volume>34</volume>: <fpage>467</fpage>–<lpage>523</lpage>. <ext-link xlink:type="simple" ext-link-type="doi" xlink:href="10.1111/j.1365-3113.2008.00463.x">https://doi.org/10.1111/j.1365-3113.2008.00463.x</ext-link></mixed-citation></ref><ref id="B17"><mixed-citation xmlns:xlink="http://www.w3.org/1999/xlink" xlink:type="simple"><person-group><name name-style="western"><surname>Larsen</surname><given-names>TB</given-names></name></person-group> (<year>2005</year>) The Butterflies of West Africa. Apollo Books, 595 pp.</mixed-citation></ref><ref id="B3"><mixed-citation xmlns:xlink="http://www.w3.org/1999/xlink" xlink:type="simple"><person-group><name name-style="western"><surname>Cock</surname><given-names>MJ</given-names></name><name name-style="western"><surname>Congdon</surname><given-names>TC</given-names></name></person-group> (<year>2011</year>) <article-title>Observations on the biology of Afrotropical <tp:taxon-name><tp:taxon-name-part taxon-name-part-type="family">Hesperiidae</tp:taxon-name-part></tp:taxon-name> (<tp:taxon-name><tp:taxon-name-part taxon-name-part-type="order">Lepidoptera</tp:taxon-name-part></tp:taxon-name>) principally from Kenya. Part 3. <tp:taxon-name><tp:taxon-name-part taxon-name-part-type="subfamily">Pyrginae</tp:taxon-name-part></tp:taxon-name>: <tp:taxon-name><tp:taxon-name-part taxon-name-part-type="tribe">Celaenorrhinini</tp:taxon-name-part></tp:taxon-name>.</article-title><source>Zootaxa</source><volume>3033</volume>: <fpage>1</fpage>–<lpage>67</lpage>. <ext-link xlink:type="simple" ext-link-type="doi" xlink:href="10.11646/zootaxa.3033.1.1">https://doi.org/10.11646/zootaxa.3033.1.1</ext-link></mixed-citation></ref><ref id="B21"><mixed-citation xmlns:xlink="http://www.w3.org/1999/xlink" xlink:type="simple"><person-group><name name-style="western"><surname>Sahoo</surname><given-names>RK</given-names></name><name name-style="western"><surname>Warren</surname><given-names>AD</given-names></name><name name-style="western"><surname>Collins</surname><given-names>SC</given-names></name><name name-style="western"><surname>Kodandaramaiah</surname><given-names>U</given-names></name></person-group> (<year>2017</year>) Hostplant change and paleoclimatic events explain diversification shifts in skipper butterflies (Family: <tp:taxon-name><tp:taxon-name-part taxon-name-part-type="family">Hesperiidae</tp:taxon-name-part></tp:taxon-name>). BMC Evolutionary Biology 17: 174. <ext-link xlink:type="simple" ext-link-type="doi" xlink:href="10.1186/s12862-017-1016-x">https://doi.org/10.1186/s12862-017-1016-x</ext-link></mixed-citation></ref><ref id="B29"><mixed-citation xmlns:xlink="http://www.w3.org/1999/xlink" xlink:type="simple"><person-group><name name-style="western"><surname>Zhang</surname><given-names>J</given-names></name><name name-style="western"><surname>Cong</surname><given-names>Q</given-names></name><name name-style="western"><surname>Shen</surname><given-names>J</given-names></name><name name-style="western"><surname>Fan</surname><given-names>XL</given-names></name><name name-style="western"><surname>Wang</surname><given-names>M</given-names></name><name name-style="western"><surname>Grishin</surname><given-names>NV</given-names></name></person-group> (<year>2017</year>) <article-title>The complete mitogenome of <tp:taxon-name><tp:taxon-name-part taxon-name-part-type="genus">Euschemon</tp:taxon-name-part></tp:taxon-name> rafflesia (<tp:taxon-name><tp:taxon-name-part taxon-name-part-type="order">Lepidoptera</tp:taxon-name-part></tp:taxon-name>: <tp:taxon-name><tp:taxon-name-part taxon-name-part-type="family">Hesperiidae</tp:taxon-name-part></tp:taxon-name>).</article-title><source>Mitochondrial DNA Part B: Resources</source><volume>2</volume>: <fpage>136</fpage>–<lpage>138</lpage><ext-link xlink:type="simple" ext-link-type="doi" xlink:href="10.1080/23802359.2017.1292478">https://doi.org/10.1080/23802359.2017.1292478</ext-link></mixed-citation></ref><ref id="B25"><mixed-citation xmlns:xlink="http://www.w3.org/1999/xlink" xlink:type="simple"><person-group><name name-style="western"><surname>Toussaint</surname><given-names>EFA</given-names></name><name name-style="western"><surname>Breinholt</surname><given-names>JW</given-names></name><name name-style="western"><surname>Earl</surname><given-names>C</given-names></name><name name-style="western"><surname>Warren</surname><given-names>AD</given-names></name><name name-style="western"><surname>Brower</surname><given-names>AVZ</given-names></name><name name-style="western"><surname>Yago</surname><given-names>M</given-names></name><name name-style="western"><surname>Dexter</surname><given-names>KM</given-names></name><name name-style="western"><surname>Espeland</surname><given-names>M</given-names></name><name name-style="western"><surname>Pierce</surname><given-names>NE</given-names></name><name name-style="western"><surname>Lohman</surname><given-names>DJ</given-names></name><name name-style="western"><surname>Kawahara</surname><given-names>AY</given-names></name></person-group> (<year>2018</year>) Anchored phylogenomics illuminates the skipper butterfly tree of life. BMC Evolutionary Biology 18: 101. <ext-link xlink:type="simple" ext-link-type="doi" xlink:href="10.1186/s12862-018-1216-z">https://doi.org/10.1186/s12862-018-1216-z</ext-link></mixed-citation></ref></ref-list></tp:taxon-treatment>
