# Supplementary material for: Three new subfamilies of skipper butterflies (Lepidoptera, Hesperiidae)
Source: Zookeys. 2019 Jul 8;861:91–105. doi: 10.3897/zookeys.861.34686 (PMC6629708; doi:10.3897/zookeys.861.34686)
Supplement: XML Treatment for Chamundinae [file zookeys.861.34686-treatment2.xml]

<!DOCTYPE tp:taxon-treatment
  PUBLIC "-//TaxonX//DTD Taxonomic Treatment Publishing DTD v0 20100105//EN" "tax-treatment-NSO.dtd">
<tp:taxon-treatment xmlns:tp="http://www.plazi.org/taxpub"><tp:treatment-meta><kwd-group><label>Taxon classification</label><kwd><named-content xmlns:xlink="http://www.w3.org/1999/xlink" content-type="kingdom">Animalia</named-content></kwd><kwd><named-content xmlns:xlink="http://www.w3.org/1999/xlink" content-type="order">Lepidoptera</named-content></kwd><kwd><named-content xmlns:xlink="http://www.w3.org/1999/xlink" content-type="family">Hesperiidae</named-content></kwd></kwd-group><mixed-citation publication-type="journal"><person-group><name><surname>Zhang</surname><given-names>Jing</given-names></name><name><surname>Cong</surname><given-names>Qian</given-names></name><name><surname>Shen</surname><given-names>Jinhui</given-names></name><name><surname>Brockmann</surname><given-names>Ernst</given-names></name><name><surname>Grishin</surname><given-names>Nick V.</given-names></name></person-group><article-title>Three new subfamilies of skipper butterflies (<tp:taxon-name><tp:taxon-name-part taxon-name-part-type="order">Lepidoptera</tp:taxon-name-part></tp:taxon-name>, <tp:taxon-name><tp:taxon-name-part taxon-name-part-type="family">Hesperiidae</tp:taxon-name-part></tp:taxon-name>)</article-title><source>Zookeys</source><day>08</day><month>7</month><year>2019</year><volume>861</volume><fpage>91</fpage><lpage>105</lpage><pub-id pub-id-type="doi">10.3897/zookeys.861.34686</pub-id></mixed-citation></tp:treatment-meta><tp:nomenclature><tp:taxon-name>
              <tp:taxon-name-part taxon-name-part-type="subfamily">Chamundinae</tp:taxon-name-part>
              <object-id xmlns:xlink="http://www.w3.org/1999/xlink" content-type="zoobank" xlink:type="simple">http://zoobank.org/4FE1725C-4BF1-4D1A-B4A7-4BD409AA154A</object-id>
            </tp:taxon-name><tp:taxon-authority>Grishin</tp:taxon-authority><tp:taxon-status xmlns:xlink="http://www.w3.org/1999/xlink" xlink:type="simple">subfam. n.</tp:taxon-status></tp:nomenclature><tp:treatment-sec sec-type="type genus" id="SECID0EDXAE"><title>Type genus.</title><p><italic><tp:taxon-name><tp:taxon-name-part taxon-name-part-type="genus" reg="Chamunda">Chamunda</tp:taxon-name-part></tp:taxon-name></italic> Evans, 1949.</p></tp:treatment-sec><tp:treatment-sec sec-type="diagnosis" id="SECID0EQXAE"><title>Diagnosis.</title><p>Keys to C.10 in <xref ref-type="bibr" rid="B9">Evans (1949</xref>: 14). In appearance similar to <tp:taxon-name><tp:taxon-name-part taxon-name-part-type="subfamily">Pyrginae</tp:taxon-name-part></tp:taxon-name>, such as <italic><tp:taxon-name><tp:taxon-name-part taxon-name-part-type="genus" reg="Celaenorrhinus">Celaenorrhinus</tp:taxon-name-part></tp:taxon-name></italic> Hübner, [1819] and its relatives, from which it is distinguished by the second segment of palpi protruding forward (in line with the body, =porrect) and not pointing dorsad (perpendicular to the body line, =erect); and <tp:taxon-name><tp:taxon-name-part taxon-name-part-type="subfamily">Eudaminae</tp:taxon-name-part></tp:taxon-name>, such as <italic><tp:taxon-name><tp:taxon-name-part taxon-name-part-type="genus" reg="Lobocla">Lobocla</tp:taxon-name-part></tp:taxon-name></italic> Moore, 1884, from which it differs by narrower hindwing without tornal lobe (concave outer margin near tornus) and the lack of costal fold in males. Morphologically, distinguished from all <tp:taxon-name><tp:taxon-name-part taxon-name-part-type="family">Hesperiidae</tp:taxon-name-part></tp:taxon-name> by a combination of the following characters. Body robust, abdomen stout, shorter than the inner margin of hindwing. Palpi porrect, 3rd segment stout, pointing forward, set at the outer edge of the second segment (not in the middle). Antennae longer than half of costa, with thin arcuate (not hooked) club and apiculus tapered to a sharp point, nudum of about 20 segments. Males with hair pencil on hind tibiae, without stigmas or brands on wings. Females with anal tuft of scales. Forewing discal cell long, about 2/3 of the wing; vein M<sub>2</sub> origin slightly closer to M<sub>1</sub> than to M<sub>3</sub>. Five subapical spots in a S-shaped curve on right forewing. Hindwing inner margin shorter than costal margin; vein M<sub>2</sub> straight <!--PageBreak -->and oblique: closer to M<sub>3</sub> at the outer margin, but closer to M<sub>1</sub> at its origin from the discal cell (not curved toward M<sub>3</sub>); the angle formed by the median and discocellular veins acute, discocellular vein directed at tornus and outer margin, and not at the inner margin. In male genitalia, uncus elongated, undivided, uniquely shaped like a narrow mushroom at the tip; valva simple, without processes, spines or elaborations, lanceolate, with a small harpe only narrowly separated from the ampulla. In DNA, a combination of the following base pairs in the nuclear genome is diagnostic: aly528.10.2:A631C, aly3277.11.2:A1726G, aly4523.3.2:T143C, aly499.37.1:G77G (not A), aly363.14.5:A76A (not C), aly2700.1.4:T70T (not G), and in COI barcode region: G38A, A81C, A307G, C347T, T349A, A430T, A604C.</p></tp:treatment-sec><tp:treatment-sec sec-type="Genera included" id="SECID0EHZAE"><title>Genera included.</title><p>Only <italic><tp:taxon-name><tp:taxon-name-part taxon-name-part-type="genus" reg="Chamunda">Chamunda</tp:taxon-name-part></tp:taxon-name></italic>, a monotypic genus for <italic><tp:taxon-name><tp:taxon-name-part taxon-name-part-type="genus" reg="Plesioneura">Plesioneura</tp:taxon-name-part><tp:taxon-name-part taxon-name-part-type="species" reg="chamunda">chamunda</tp:taxon-name-part></tp:taxon-name></italic> Moore, 1866 (Fig. <xref ref-type="fig" rid="F1">1f</xref>).</p></tp:treatment-sec><tp:treatment-sec sec-type="comments" id="SECID0ED1AE"><title>Comments.</title><p>The subfamily-worthy uniqueness of this butterfly from southwestern Asia, dubbed “Olive” or “Crescent Spotted Flat”, is perhaps the largest surprise of our study. <italic><tp:taxon-name><tp:taxon-name-part taxon-name-part-type="genus" reg="Chamunda">Chamunda</tp:taxon-name-part></tp:taxon-name></italic> is not clearly distinct in appearance, it is similar to <italic><tp:taxon-name><tp:taxon-name-part taxon-name-part-type="genus" reg="Lobocla">Lobocla</tp:taxon-name-part></tp:taxon-name></italic> (<tp:taxon-name><tp:taxon-name-part taxon-name-part-type="subfamily">Eudaminae</tp:taxon-name-part></tp:taxon-name>) and <italic><tp:taxon-name><tp:taxon-name-part taxon-name-part-type="genus" reg="Celaenorrhinus">Celaenorrhinus</tp:taxon-name-part></tp:taxon-name></italic> (<tp:taxon-name><tp:taxon-name-part taxon-name-part-type="subfamily">Tagiadinae</tp:taxon-name-part></tp:taxon-name>) in the spotting of the forewing. Uniqueness of <italic><tp:taxon-name><tp:taxon-name-part taxon-name-part-type="genus" reg="Chamunda">Chamunda</tp:taxon-name-part></tp:taxon-name></italic> was not noticed before Evans, who established a new monotypic genus for this skipper (<xref ref-type="bibr" rid="B9">Evans 1949</xref>). Nevertheless, Evans placed it with <tp:taxon-name><tp:taxon-name-part taxon-name-part-type="subfamily">Pyrginae</tp:taxon-name-part></tp:taxon-name> according to its appearance, among genera currently in the tribe <tp:taxon-name><tp:taxon-name-part taxon-name-part-type="tribe">Tagiadini</tp:taxon-name-part></tp:taxon-name> Mabille, 1878. We take the next step and establish a subfamily for it. It is unlikely that its subfamily status would have become apparent without genomic sequences placing this skipper far from all others with strong statistical support.</p></tp:treatment-sec><tp:treatment-sec><!--Section generated to contain objects referenced in tp:taxon-treatment.--><fig id="F1" position="float" orientation="portrait"><label>Figure 1.</label><caption><p>Sequenced specimens from the new <tp:taxon-name><tp:taxon-name-part taxon-name-part-type="family">Hesperiidae</tp:taxon-name-part></tp:taxon-name> subfamilies. DNA sample numbers are given for each specimen, additional data are in the Suppl. material <xref ref-type="supplementary-material" rid="S1">1</xref>: Table S1 <bold>a</bold><italic><tp:taxon-name><tp:taxon-name-part taxon-name-part-type="genus" reg="Ortholexis">Ortholexis</tp:taxon-name-part><tp:taxon-name-part taxon-name-part-type="species" reg="holocausta">holocausta</tp:taxon-name-part></tp:taxon-name></italic> syntype, NVG-18053C02 <bold>b</bold><italic><tp:taxon-name><tp:taxon-name-part taxon-name-part-type="genus" reg="Ortholexis">Ortholexis</tp:taxon-name-part><tp:taxon-name-part taxon-name-part-type="species" reg="hollandi">hollandi</tp:taxon-name-part></tp:taxon-name></italic>, NVG-18082A08 <bold>c</bold><italic><tp:taxon-name><tp:taxon-name-part taxon-name-part-type="genus" reg="Ortholexis">Ortholexis</tp:taxon-name-part><tp:taxon-name-part taxon-name-part-type="species" reg="melichroptera">melichroptera</tp:taxon-name-part></tp:taxon-name></italic>, holotype of <italic><tp:taxon-name><tp:taxon-name-part taxon-name-part-type="genus" reg="Acallopistes">Acallopistes</tp:taxon-name-part><tp:taxon-name-part taxon-name-part-type="species" reg="dimidia">dimidia</tp:taxon-name-part></tp:taxon-name></italic> Holland, 1896; NVG-18053C05 <bold>d</bold><italic><tp:taxon-name><tp:taxon-name-part taxon-name-part-type="genus" reg="Ortholexis">Ortholexis</tp:taxon-name-part><tp:taxon-name-part taxon-name-part-type="species" reg="melichroptera">melichroptera</tp:taxon-name-part></tp:taxon-name></italic>, holotype, NVG-18053A06 <bold>e</bold><italic><tp:taxon-name><tp:taxon-name-part taxon-name-part-type="genus" reg="Katreus">Katreus</tp:taxon-name-part><tp:taxon-name-part taxon-name-part-type="species" reg="johnstonii">johnstonii</tp:taxon-name-part></tp:taxon-name></italic>, NVG-18053B05 <bold>f</bold><italic><tp:taxon-name><tp:taxon-name-part taxon-name-part-type="genus" reg="Chamunda">Chamunda</tp:taxon-name-part><tp:taxon-name-part taxon-name-part-type="species" reg="chamunda">chamunda</tp:taxon-name-part></tp:taxon-name></italic>, NVG-18086E02 <bold>g</bold><italic><tp:taxon-name><tp:taxon-name-part taxon-name-part-type="genus" reg="Barca">Barca</tp:taxon-name-part><tp:taxon-name-part taxon-name-part-type="species" reg="bicolor">bicolor</tp:taxon-name-part></tp:taxon-name></italic>, NVG-17069C10 <bold>h</bold><italic><tp:taxon-name><tp:taxon-name-part taxon-name-part-type="genus" reg="Apostictopterus">Apostictopterus</tp:taxon-name-part><tp:taxon-name-part taxon-name-part-type="species" reg="fuliginosus">fuliginosus</tp:taxon-name-part></tp:taxon-name></italic>, NVG-17069C12.</p></caption><graphic xmlns:xlink="http://www.w3.org/1999/xlink" xlink:href="zookeys-861-091-g001.jpg" position="float" orientation="portrait" xlink:type="simple" id="oo_315261.jpg"/></fig><supplementary-material xmlns:xlink="http://www.w3.org/1999/xlink" id="S1" position="float" orientation="portrait" xlink:type="simple"><label>Supplementary material 1</label><p>Table S1. Specimen data and DNA sequences</p><p>Data type: table, text and DNA sequences</p><p>Explanation note: Table S1 with data for 160 sequenced specimens and diagnostic nucleotide characters of the new subfamilies mapped to the reference genome of <italic><tp:taxon-name><tp:taxon-name-part taxon-name-part-type="genus" reg="Cecropterus">Cecropterus</tp:taxon-name-part><tp:taxon-name-part taxon-name-part-type="species" reg="lyciades">lyciades</tp:taxon-name-part></tp:taxon-name></italic>.</p><media xlink:href="zookeys-861-091-s001.pdf" mimetype="application" mime-subtype="pdf" position="float" orientation="portrait" xlink:type="simple" id="oo_315263.pdf"/><permissions><license xlink:type="simple"><license-p>This dataset is made available under the Open Database License (http://opendatacommons.org/licenses/odbl/1.0/). The Open Database License (ODbL) is a license agreement intended to allow users to freely share, modify, and use this Dataset while maintaining this same freedom for others, provided that the original source and author(s) are credited.</license-p></license></permissions><attrib specific-use="authors">Jing Zhang, Qian Cong, Jinhui Shen, Ernst Brockmann, Nick V. Grishin</attrib></supplementary-material></tp:treatment-sec><ref-list><ref id="B9"><mixed-citation xmlns:xlink="http://www.w3.org/1999/xlink" xlink:type="simple"><person-group><name name-style="western"><surname>Evans</surname><given-names>WH</given-names></name></person-group> (<year>1949</year>) <source>A Catalogue of the <tp:taxon-name><tp:taxon-name-part taxon-name-part-type="family">Hesperiidae</tp:taxon-name-part></tp:taxon-name> from Europe, Asia, and Australia in the British Museum (Natural History).</source><publisher-name>British Museum (Natural History)</publisher-name>, <publisher-loc>London</publisher-loc>, <size units="page">502 pp</size>. [53 pls] <ext-link xlink:type="simple" ext-link-type="doi" xlink:href="10.5962/bhl.title.105941">https://doi.org/10.5962/bhl.title.105941</ext-link></mixed-citation></ref></ref-list></tp:taxon-treatment>
