# Supplementary material for: Three new subfamilies of skipper butterflies (Lepidoptera, Hesperiidae)
Source: Zookeys. 2019 Jul 8;861:91–105. doi: 10.3897/zookeys.861.34686 (PMC6629708; doi:10.3897/zookeys.861.34686)
Supplement: XML Treatment for Barcinae [file zookeys.861.34686-treatment3.xml]

<!DOCTYPE tp:taxon-treatment
  PUBLIC "-//TaxonX//DTD Taxonomic Treatment Publishing DTD v0 20100105//EN" "tax-treatment-NSO.dtd">
<tp:taxon-treatment xmlns:tp="http://www.plazi.org/taxpub"><tp:treatment-meta><kwd-group><label>Taxon classification</label><kwd><named-content xmlns:xlink="http://www.w3.org/1999/xlink" content-type="kingdom">Animalia</named-content></kwd><kwd><named-content xmlns:xlink="http://www.w3.org/1999/xlink" content-type="order">Lepidoptera</named-content></kwd><kwd><named-content xmlns:xlink="http://www.w3.org/1999/xlink" content-type="family">Hesperiidae</named-content></kwd></kwd-group><mixed-citation publication-type="journal"><person-group><name><surname>Zhang</surname><given-names>Jing</given-names></name><name><surname>Cong</surname><given-names>Qian</given-names></name><name><surname>Shen</surname><given-names>Jinhui</given-names></name><name><surname>Brockmann</surname><given-names>Ernst</given-names></name><name><surname>Grishin</surname><given-names>Nick V.</given-names></name></person-group><article-title>Three new subfamilies of skipper butterflies (<tp:taxon-name><tp:taxon-name-part taxon-name-part-type="order">Lepidoptera</tp:taxon-name-part></tp:taxon-name>, <tp:taxon-name><tp:taxon-name-part taxon-name-part-type="family">Hesperiidae</tp:taxon-name-part></tp:taxon-name>)</article-title><source>Zookeys</source><day>08</day><month>7</month><year>2019</year><volume>861</volume><fpage>91</fpage><lpage>105</lpage><pub-id pub-id-type="doi">10.3897/zookeys.861.34686</pub-id></mixed-citation></tp:treatment-meta><tp:nomenclature><tp:taxon-name>
              <tp:taxon-name-part taxon-name-part-type="subfamily">Barcinae</tp:taxon-name-part>
              <object-id xmlns:xlink="http://www.w3.org/1999/xlink" content-type="zoobank" xlink:type="simple">http://zoobank.org/A3512E6F-78AF-4AB5-9562-43C160BFA2D7</object-id>
            </tp:taxon-name><tp:taxon-authority>Grishin</tp:taxon-authority><tp:taxon-status xmlns:xlink="http://www.w3.org/1999/xlink" xlink:type="simple">subfam. n.</tp:taxon-status></tp:nomenclature><tp:treatment-sec sec-type="type genus" id="SECID0E65AE"><title>Type genus.</title><p><italic><tp:taxon-name><tp:taxon-name-part taxon-name-part-type="genus" reg="Barca">Barca</tp:taxon-name-part></tp:taxon-name></italic> de Nicéville, 1902.</p></tp:treatment-sec><tp:treatment-sec sec-type="diagnosis" id="SECID0EM6AE"><title>Diagnosis.</title><p>Keys to F.4a in <xref ref-type="bibr" rid="B9">Evans (1949</xref>: 23). The synapomorphy of the subfamily is likely to be the bow-like shape of the forewing vein A<sub>1</sub>+A<sub>2</sub>. In appearance similar to <tp:taxon-name><tp:taxon-name-part taxon-name-part-type="subfamily">Heteropterinae</tp:taxon-name-part></tp:taxon-name> (slender body and characteristic relatively broad for monocot-feeding <!--PageBreak --><tp:taxon-name><tp:taxon-name-part taxon-name-part-type="family">Hesperiidae</tp:taxon-name-part></tp:taxon-name> but rounded wing shape), from which it is distinguished by this bowed vein and not flattened antennal club with obtuse apiculus. Morphologically, distinguished from all <tp:taxon-name><tp:taxon-name-part taxon-name-part-type="family">Hesperiidae</tp:taxon-name-part></tp:taxon-name>, by the following combination of additional characters. Body slender, abdomen not longer than inner margin of hindwing. Second segment of palpi protruding forward (in line with the body, =porrect) and not pointing dorsad (perpendicular to the body line, =erect). Apiculus of antennae blunt, with black nudum of 10 segments, more than in <tp:taxon-name><tp:taxon-name-part taxon-name-part-type="subfamily">Heteropterinae</tp:taxon-name-part></tp:taxon-name> (6-9) but fewer than <tp:taxon-name><tp:taxon-name-part taxon-name-part-type="subfamily">Trapezitinae</tp:taxon-name-part></tp:taxon-name> (12-26). Mid tibiae without spines and hind tibiae with 2 pairs of short spurs. No secondary sexual characters. Forewing discal cell about 2/3 of costa in length, apex rounded. Hindwing with a rounded tornus, costal margin longer than inner margin; discal cell not shorter than half of the wing; discocellular vein points toward tornus, not inner margin. Male genitalia with extended, undivided uncus (<xref ref-type="bibr" rid="B9">Evans 1949</xref>: plate 29 F.4, F.5) more similar to <tp:taxon-name><tp:taxon-name-part taxon-name-part-type="subfamily">Heteropterinae</tp:taxon-name-part></tp:taxon-name>, but valva broader and more robust and reminiscent of that in <tp:taxon-name><tp:taxon-name-part taxon-name-part-type="subfamily">Trapezitinae</tp:taxon-name-part></tp:taxon-name>: expanded and modified costa-ampulla, harpe prominent, with serrated edge. In DNA, a combination of the following base pairs in the nuclear genome is diagnostic: aly525.83.3:A682T, aly525.83.3:G683C, aly1139.27.4:G112T, aly1139.27.4:G113C, aly23605.15.15:G49A, and in COI barcode region: G101A, A166G, and 474C.</p></tp:treatment-sec><tp:treatment-sec sec-type="Genera included" id="SECID0EDBAG"><title>Genera included.</title><p><italic><tp:taxon-name><tp:taxon-name-part taxon-name-part-type="genus" reg="Barca">Barca</tp:taxon-name-part></tp:taxon-name></italic> de Nicéville, 1902 with its invalid synonym <italic><tp:taxon-name><tp:taxon-name-part taxon-name-part-type="genus" reg="Dejeania">Dejeania</tp:taxon-name-part></tp:taxon-name></italic> Oberthür, 1896 (junior homonym of <italic><tp:taxon-name><tp:taxon-name-part taxon-name-part-type="genus" reg="Dejeania">Dejeania</tp:taxon-name-part></tp:taxon-name></italic> Robineau-Desvoidy, 1830 in <tp:taxon-name><tp:taxon-name-part taxon-name-part-type="order">Diptera</tp:taxon-name-part></tp:taxon-name>) (Fig. <xref ref-type="fig" rid="F1">1g</xref>) and <italic><tp:taxon-name><tp:taxon-name-part taxon-name-part-type="genus" reg="Apostictopterus">Apostictopterus</tp:taxon-name-part></tp:taxon-name></italic> Leech, [1893] with its subjective synonym <italic><tp:taxon-name><tp:taxon-name-part taxon-name-part-type="genus" reg="Tecupa">Tecupa</tp:taxon-name-part></tp:taxon-name></italic> Swinhoe, 1917 (Fig. <xref ref-type="fig" rid="F1">1h</xref>). Both valid genera are monotypic.</p></tp:treatment-sec><tp:treatment-sec sec-type="comments" id="SECID0EZCAG"><title>Comments.</title><p>These two genera from southwestern China were (with disclaimers) placed in <tp:taxon-name><tp:taxon-name-part taxon-name-part-type="subfamily">Heteropterinae</tp:taxon-name-part></tp:taxon-name> by Evans (<xref ref-type="bibr" rid="B9">Evans 1949</xref>) and transferred to <tp:taxon-name><tp:taxon-name-part taxon-name-part-type="subfamily">Hesperiinae</tp:taxon-name-part></tp:taxon-name> by <xref ref-type="bibr" rid="B27">Warren et al. (2009)</xref>, owing to different from <tp:taxon-name><tp:taxon-name-part taxon-name-part-type="subfamily">Heteropterinae</tp:taxon-name-part></tp:taxon-name> genitalia. Mitochondrial genomes for both genera were determined recently, and they confirmed the lack of affinity to <tp:taxon-name><tp:taxon-name-part taxon-name-part-type="subfamily">Heteropterinae</tp:taxon-name-part></tp:taxon-name> (<xref ref-type="bibr" rid="B14">Han et al. 2018</xref>). However, in the absence of <tp:taxon-name><tp:taxon-name-part taxon-name-part-type="subfamily">Trapezitinae</tp:taxon-name-part></tp:taxon-name> mitogenome, the two genera remained in <tp:taxon-name><tp:taxon-name-part taxon-name-part-type="subfamily">Hesperiinae</tp:taxon-name-part></tp:taxon-name>. Our phylogenies place the two genera as sister to <tp:taxon-name><tp:taxon-name-part taxon-name-part-type="subfamily">Trapezitinae</tp:taxon-name-part></tp:taxon-name>, thus they may not belong to <tp:taxon-name><tp:taxon-name-part taxon-name-part-type="subfamily">Hesperiinae</tp:taxon-name-part></tp:taxon-name>. This placement is unexpected because there are no obvious morphological features than unify <tp:taxon-name><tp:taxon-name-part taxon-name-part-type="subfamily">Trapezitinae</tp:taxon-name-part></tp:taxon-name> and the two genera. Therefore, we decided on the level of a subfamily for these two unusual skippers. They form an ancient phylogenetic group, and placing them within <tp:taxon-name><tp:taxon-name-part taxon-name-part-type="subfamily">Trapezitinae</tp:taxon-name-part></tp:taxon-name> seems unfitting due to the lack of morphological affinities.</p></tp:treatment-sec><tp:treatment-sec><!--Section generated to contain objects referenced in tp:taxon-treatment.--><fig id="F1" position="float" orientation="portrait"><label>Figure 1.</label><caption><p>Sequenced specimens from the new <tp:taxon-name><tp:taxon-name-part taxon-name-part-type="family">Hesperiidae</tp:taxon-name-part></tp:taxon-name> subfamilies. DNA sample numbers are given for each specimen, additional data are in the Suppl. material <xref ref-type="supplementary-material" rid="S1">1</xref>: Table S1 <bold>a</bold><italic><tp:taxon-name><tp:taxon-name-part taxon-name-part-type="genus" reg="Ortholexis">Ortholexis</tp:taxon-name-part><tp:taxon-name-part taxon-name-part-type="species" reg="holocausta">holocausta</tp:taxon-name-part></tp:taxon-name></italic> syntype, NVG-18053C02 <bold>b</bold><italic><tp:taxon-name><tp:taxon-name-part taxon-name-part-type="genus" reg="Ortholexis">Ortholexis</tp:taxon-name-part><tp:taxon-name-part taxon-name-part-type="species" reg="hollandi">hollandi</tp:taxon-name-part></tp:taxon-name></italic>, NVG-18082A08 <bold>c</bold><italic><tp:taxon-name><tp:taxon-name-part taxon-name-part-type="genus" reg="Ortholexis">Ortholexis</tp:taxon-name-part><tp:taxon-name-part taxon-name-part-type="species" reg="melichroptera">melichroptera</tp:taxon-name-part></tp:taxon-name></italic>, holotype of <italic><tp:taxon-name><tp:taxon-name-part taxon-name-part-type="genus" reg="Acallopistes">Acallopistes</tp:taxon-name-part><tp:taxon-name-part taxon-name-part-type="species" reg="dimidia">dimidia</tp:taxon-name-part></tp:taxon-name></italic> Holland, 1896; NVG-18053C05 <bold>d</bold><italic><tp:taxon-name><tp:taxon-name-part taxon-name-part-type="genus" reg="Ortholexis">Ortholexis</tp:taxon-name-part><tp:taxon-name-part taxon-name-part-type="species" reg="melichroptera">melichroptera</tp:taxon-name-part></tp:taxon-name></italic>, holotype, NVG-18053A06 <bold>e</bold><italic><tp:taxon-name><tp:taxon-name-part taxon-name-part-type="genus" reg="Katreus">Katreus</tp:taxon-name-part><tp:taxon-name-part taxon-name-part-type="species" reg="johnstonii">johnstonii</tp:taxon-name-part></tp:taxon-name></italic>, NVG-18053B05 <bold>f</bold><italic><tp:taxon-name><tp:taxon-name-part taxon-name-part-type="genus" reg="Chamunda">Chamunda</tp:taxon-name-part><tp:taxon-name-part taxon-name-part-type="species" reg="chamunda">chamunda</tp:taxon-name-part></tp:taxon-name></italic>, NVG-18086E02 <bold>g</bold><italic><tp:taxon-name><tp:taxon-name-part taxon-name-part-type="genus" reg="Barca">Barca</tp:taxon-name-part><tp:taxon-name-part taxon-name-part-type="species" reg="bicolor">bicolor</tp:taxon-name-part></tp:taxon-name></italic>, NVG-17069C10 <bold>h</bold><italic><tp:taxon-name><tp:taxon-name-part taxon-name-part-type="genus" reg="Apostictopterus">Apostictopterus</tp:taxon-name-part><tp:taxon-name-part taxon-name-part-type="species" reg="fuliginosus">fuliginosus</tp:taxon-name-part></tp:taxon-name></italic>, NVG-17069C12.</p></caption><graphic xmlns:xlink="http://www.w3.org/1999/xlink" xlink:href="zookeys-861-091-g001.jpg" position="float" orientation="portrait" xlink:type="simple" id="oo_315261.jpg"/></fig><supplementary-material xmlns:xlink="http://www.w3.org/1999/xlink" id="S1" position="float" orientation="portrait" xlink:type="simple"><label>Supplementary material 1</label><p>Table S1. Specimen data and DNA sequences</p><p>Data type: table, text and DNA sequences</p><p>Explanation note: Table S1 with data for 160 sequenced specimens and diagnostic nucleotide characters of the new subfamilies mapped to the reference genome of <italic><tp:taxon-name><tp:taxon-name-part taxon-name-part-type="genus" reg="Cecropterus">Cecropterus</tp:taxon-name-part><tp:taxon-name-part taxon-name-part-type="species" reg="lyciades">lyciades</tp:taxon-name-part></tp:taxon-name></italic>.</p><media xlink:href="zookeys-861-091-s001.pdf" mimetype="application" mime-subtype="pdf" position="float" orientation="portrait" xlink:type="simple" id="oo_315263.pdf"/><permissions><license xlink:type="simple"><license-p>This dataset is made available under the Open Database License (http://opendatacommons.org/licenses/odbl/1.0/). The Open Database License (ODbL) is a license agreement intended to allow users to freely share, modify, and use this Dataset while maintaining this same freedom for others, provided that the original source and author(s) are credited.</license-p></license></permissions><attrib specific-use="authors">Jing Zhang, Qian Cong, Jinhui Shen, Ernst Brockmann, Nick V. Grishin</attrib></supplementary-material></tp:treatment-sec><ref-list><ref id="B9"><mixed-citation xmlns:xlink="http://www.w3.org/1999/xlink" xlink:type="simple"><person-group><name name-style="western"><surname>Evans</surname><given-names>WH</given-names></name></person-group> (<year>1949</year>) <source>A Catalogue of the <tp:taxon-name><tp:taxon-name-part taxon-name-part-type="family">Hesperiidae</tp:taxon-name-part></tp:taxon-name> from Europe, Asia, and Australia in the British Museum (Natural History).</source><publisher-name>British Museum (Natural History)</publisher-name>, <publisher-loc>London</publisher-loc>, <size units="page">502 pp</size>. [53 pls] <ext-link xlink:type="simple" ext-link-type="doi" xlink:href="10.5962/bhl.title.105941">https://doi.org/10.5962/bhl.title.105941</ext-link></mixed-citation></ref><ref id="B27"><mixed-citation xmlns:xlink="http://www.w3.org/1999/xlink" xlink:type="simple"><person-group><name name-style="western"><surname>Warren</surname><given-names>AD</given-names></name><name name-style="western"><surname>Ogawa</surname><given-names>JR</given-names></name><name name-style="western"><surname>Brower</surname><given-names>AVZ</given-names></name></person-group> (<year>2009</year>) <article-title>Revised classification of the family <tp:taxon-name><tp:taxon-name-part taxon-name-part-type="family">Hesperiidae</tp:taxon-name-part></tp:taxon-name> (<tp:taxon-name><tp:taxon-name-part taxon-name-part-type="order">Lepidoptera</tp:taxon-name-part></tp:taxon-name>: <tp:taxon-name><tp:taxon-name-part taxon-name-part-type="superfamily">Hesperioidea</tp:taxon-name-part></tp:taxon-name>) based on combined molecular and morphological data.</article-title><source>Systematic Entomology</source><volume>34</volume>: <fpage>467</fpage>–<lpage>523</lpage>. <ext-link xlink:type="simple" ext-link-type="doi" xlink:href="10.1111/j.1365-3113.2008.00463.x">https://doi.org/10.1111/j.1365-3113.2008.00463.x</ext-link></mixed-citation></ref><ref id="B14"><mixed-citation xmlns:xlink="http://www.w3.org/1999/xlink" xlink:type="simple"><person-group><name name-style="western"><surname>Han</surname><given-names>Y</given-names></name><name name-style="western"><surname>Huang</surname><given-names>Z</given-names></name><name name-style="western"><surname>Tang</surname><given-names>J</given-names></name><name name-style="western"><surname>Chiba</surname><given-names>H</given-names></name><name name-style="western"><surname>Fan</surname><given-names>X</given-names></name></person-group> (<year>2018</year>) The complete mitochondrial genomes of two skipper genera (<tp:taxon-name><tp:taxon-name-part taxon-name-part-type="order">Lepidoptera</tp:taxon-name-part></tp:taxon-name>: <tp:taxon-name><tp:taxon-name-part taxon-name-part-type="family">Hesperiidae</tp:taxon-name-part></tp:taxon-name>) and their associated phylogenetic analysis. Scientific Reports 8: 15762. <ext-link xlink:type="simple" ext-link-type="doi" xlink:href="10.1038/s41598-018-34107-1">https://doi.org/10.1038/s41598-018-34107-1</ext-link></mixed-citation></ref></ref-list></tp:taxon-treatment>
